# Supplementary material for: Neurosecretory Protein GL Accelerates Liver Steatosis in Mice Fed Medium-Fat/Medium-Fructose Diet
Source: Int J Mol Sci. 2022 Feb 13;23(4):2071. doi: 10.3390/ijms23042071 (PMC8876799; doi:10.3390/ijms23042071)
Supplement: Supplementary file 1 [file ijms-23-02071-s001.zip]

Archive with 1 entries (1 files):
- ijms-1588824-supplementary.pdf
